# Supplementary material for: A Literature Review of Modeling Approaches Applied to Data Collected in Automatic Milking Systems
Source: Animals (Basel). 2023 Jun 8;13(12):1916. doi: 10.3390/ani13121916 (PMC10294954; doi:10.3390/ani13121916)
Supplement: Supplementary file 1 [file animals-13-01916-s001.zip]

Archive with 15 entries (13 files):
- animals-2423549-supplementary/
- animals-2423549-supplementary/Table_S1.pdf
- animals-2423549-supplementary/Table_S2.pdf
- Supplementary_material/
- Supplementary_material/.DS_Store
- Supplementary_material/Table_S1.docx
- Supplementary_material/Table_S1.pdf
- Supplementary_material/Table_S2.docx
- Supplementary_material/Table_S2.pdf
- __MACOSX/._Supplementary_material
- __MACOSX/Supplementary_material/._.DS_Store
- __MACOSX/Supplementary_material/._Table_S1.docx
- __MACOSX/Supplementary_material/._Table_S1.pdf
- __MACOSX/Supplementary_material/._Table_S2.docx
- __MACOSX/Supplementary_material/._Table_S2.pdf
